# Supplementary material for: Identification of Key Regulators Mediating Gamma-Aminobutyric Acid (GABA) and Organic Acid Accumulation in Strawberry
Source: Plants (Basel). 2025 Nov 10;14(22):3437. doi: 10.3390/plants14223437 (PMC12655533; doi:10.3390/plants14223437)
Supplement: Supplementary file 1 [file plants-14-03437-s001.zip]

Archive with 2 entries (2 files):
- Supplemental_Figures.pdf
- Supplemental__Table.xlsx
