# Supplementary material for: Identification of Key Regulators Mediating Gamma-Aminobutyric Acid (GABA) and Organic Acid Accumulation in Strawberry
Source: Plants (Basel). 2025 Nov 10;14(22):3437. doi: 10.3390/plants14223437 (PMC12655533; doi:10.3390/plants14223437)
Supplement: Supplementary file 1 [file plants-14-03437-s001.zip › Supplemental__Table.xlsx]

## Sheet: Table S1
Table S1. Standard curves of 10 organic acids

## Sheet: Table S2
Table S2. Primers used in vector construction.
Primer Name	Forward primer (5’→3’)	Reverse primer (5’→3’)
PRR-GAD4	GACACGCTCGAGTCCGGAGGATCCATGGTGATCTCTACGACCTC	CTCGCCCTTGCTCACCATTCTAGAGCATACACCTGTTCTCTTTC

## Sheet: Table S3
Table S3. Primers used in qRT-PCR analysis.
Gene name	Forward primer (5’→3’)	Reverse primer (5’→3’)
GAD4(FxaC_19g16400)	CACCTTTGCTTCCAGATAT	GTTCAGTGGTGACAGGGTAC	GAD
FxaC_17g24090	GTTCAACCCTGACGGGAGAG	CTCCTCCACACAACCCATCC
FxaC_18g27020	ATCTCTTCGACCTCCGGTGA	TTGTGAACTCTCCGGCATCC
FxaC_20g19300	CGAGGTCGAACTGAAGGAGG	TCCACTGGCAGCATCAACAT
FxaC_4g00410	TCTGTCCACTCCACCTTTGC	TCAGCCTTGGATTTCCGTCC
FxaC_3g38770	CCACTCGGAGAATCAGAGGC	CGGTGACAATGTTGGGCTTG
FxaC_1g35570	AGGAGGTGAAGCTGAGGGAT	GCAATGAATCCACCACTCGC
FxaC_2g42550	CACCTTTGCTTCGCGATACG	AGCCTTGGATTTCCGTCCAG
ACTIN	GCCAACCGTGAGAAGATG	TCCAGAGTCAAGAACAATACCAG
